# Supplementary material for: Safirinium Fluorescent “Click” Molecular Probes: Synthesis, CuAAC Reactions, and Microscopic Imaging
Source: Molecules. 2025 Feb 6;30(3):731. doi: 10.3390/molecules30030731 (PMC11820944; doi:10.3390/molecules30030731)
Supplement: Supplementary file 1 [file molecules-30-00731-s001.zip]

Archive with 1 entries (1 files):
- molecules-3416972-supplementary.pdf
